# Supplementary material for: Effect of Pretreatments on the Chemical, Bioactive and Physicochemical Properties of Cinnamomum camphora Seed Kernel Extracts
Source: Foods. 2024 Jun 28;13(13):2064. doi: 10.3390/foods13132064 (PMC11241286; doi:10.3390/foods13132064)
Supplement: Supplementary file 1 [file foods-13-02064-s001.zip]

Archive with 1 entries (1 files):
- foods-3052326-supplementary.pdf
